# Supplementary material for: Retrospective Study of the Epidemiological–Clinical Characteristics of Burns Treated in a Hospital Emergency Service (2018–2022)
Source: Nurs Rep. 2024 Aug 14;14(3):1987–97. doi: 10.3390/nursrep14030148 (PMC11348191; doi:10.3390/nursrep14030148)
Supplement: Supplementary file 1 [file nursrep-14-00148-s001.zip]

Archive with 1 entries (1 files):
- nursrep-3109654-supplementary.pdf
